# Supplementary material for: Light Deficiency Inhibits Growth by Affecting Photosynthesis Efficiency as well as JA and Ethylene Signaling in Endangered Plant Magnolia sinostellata
Source: Plants (Basel). 2021 Oct 22;10(11):2261. doi: 10.3390/plants10112261 (PMC8618083; doi:10.3390/plants10112261)
Supplement: Supplementary file 1 [file plants-10-02261-s001.zip]

Archive with 1 entries (1 files):
- plants-1407709-supplementary.pdf
